# Supplementary material for: The relationship of maternal and child methylation of the glucocorticoid receptor NR3C1 during early childhood and subsequent child psychopathology at school-age in the context of maternal interpersonal violence-related post-traumatic stress disorder
Source: Front Psychiatry. 2022 Aug 19;13:919820. doi: 10.3389/fpsyt.2022.919820 (PMC9437341; doi:10.3389/fpsyt.2022.919820)
Supplement: Supplementary file 1 [file Table_1.XLSX]

## Sheet: Sheet1
	n=48
	r	0	0.03	0.06	0.09	0.12	0.15	0.18	0.21	0.24	0.27	0.3	0.33	0.36
	d	0	0.04	0.08	0.12	0.16	0.2	0.24	0.28	0.32	0.36	0.4	0.44	0.48
mean significance	intercept mean significance	0.00191821	0.00171979	0.00178146	0.00172246	0.00164381	0.00151697	0.00138454	0.00123487	0.00103384	0.000903003	0.000773278	0.000650349	0.000548849	0.000446661	0.000371212	0.000300409	0.000232593	0.000189485	0.000161603	0.000135498	0.000104063	9.56141e-05	7.153e-05	5.71175e-05	5.04213e-05
	Group	0.417563	0.40889	0.398817	0.384015	0.368855	0.349583	0.331382	0.312155	0.292487	0.272584	0.252968	0.235629	0.220338	0.204198	0.190744	0.179253	0.166624	0.154567	0.14435	0.135401	0.124896	0.116761	0.110577	0.103346	0.0993748
	Mean Maternal NR3c1	0.517273	0.515669	0.508518	0.491468	0.468464	0.437921	0.40365	0.366388	0.32862	0.284948	0.244965	0.207024	0.168639	0.133864	0.10082	0.0713322	0.0520027	0.0357142	0.02358	0.014425	0.00860657	0.00487894	0.00258599	0.000958504	0.000310694
	Group*Mean Maternal NR3c1	0.490795	0.491184	0.488739	0.483977	0.473539	0.46127	0.449315	0.434553	0.41933	0.399623	0.3788	0.355952	0.328131	0.295581	0.262453	0.226873	0.199095	0.167622	0.13961	0.11405	0.0910569	0.070552	0.052272	0.0371077	0.0252786
Percent significant at p<0.05	intercept mean significance	99.3	99.3	99.3	99.1	99.3	99.6	99.6	99.6	99.6	99.7	99.7	99.7	99.9	99.9	99.9	99.9	99.9	99.9	99.9	99.9	99.9	99.9	100	100	100
	Group	13.5	13.7	13.8	15.4	17.5	19.9	22.7	24.5	28.2	32.4	35.6	39.1	43	47.5	50.1	53.6	57.8	60.6	62.9	65.9	68.9	70.7	71.5	72.3	73.3
	Mean Maternal NR3c1	5.7	6.2	6.6	7.5	9.8	12.1	13.6	17.2	20.4	24.6	29.2	34.8	41.1	49.9	59	68	76.1	84.4	89.8	93.7	96.6	98.1	99.1	99.7	100
	Group*Mean Maternal NR3c1	5	5.5	5.7	6.3	6.5	8.3	9.7	10.1	12.5	14.2	16.4	19.8	22.2	25.5	28.4	34.1	37.6	43.2	50.2	56.5	63.9	70.2	75.5	82.3	86.3
	n=80
	r	0	0.03	0.06	0.09	0.12	0.15	0.18	0.21	0.24	0.27	0.3	0.33	0.36	0.39	0.42	0.45	0.48	0.51	0.54	0.57	0.6	0.63	0.66	0.69	0.72
	d	0	0.04	0.08	0.12	0.16	0.2	0.24	0.28	0.32	0.36	0.4	0.44	0.48	0.52	0.56	0.6	0.64	0.68	0.72	0.76	0.8	0.84	0.88	0.92	0.96
mean significance	intercept mean significance	1.37071e-06	1.08188e-06	1.0708e-06	1.13208e-06	1.04491e-06	1.09124e-06	1.10378e-06	1.11104e-06	1.13222e-06	1.15025e-06	1.15515e-06	1.16793e-06	1.2203e-06	1.19742e-06	1.22469e-06	1.17226e-06	1.12825e-06	1.06285e-06	1.08643e-06	9.27552e-07	7.63674e-07	7.65328e-07	7.29477e-07	6.40215e-07	5.7797e-07
	Group	0.432705	0.429519	0.419334	0.405917	0.393263	0.379207	0.361492	0.340789	0.31643	0.291729	0.270072	0.247677	0.227916	0.209675	0.193283	0.178778	0.163766	0.150804	0.140187	0.131468	0.124125	0.119427	0.115149	0.114074	0.115717
	Mean Maternal NR3c1	0.498462	0.492432	0.471547	0.440561	0.399165	0.350295	0.296848	0.240712	0.186477	0.137182	0.0960063	0.0653243	0.041113	0.0244058	0.0135485	0.00676248	0.00316751	0.00129407	0.000464439	0.000142848	3.1164e-05	4.89554e-06	5.37382e-07	4.03395e-08	1.8352e-09
	Group*Mean Maternal NR3c1	0.51301	0.511774	0.505762	0.498447	0.49018	0.47455	0.453374	0.429221	0.402107	0.368382	0.331153	0.292808	0.25298	0.212675	0.1751	0.136222	0.102922	0.0747469	0.0519131	0.034256	0.0214891	0.0124073	0.00665675	0.00317162	0.0013367
Percent significant at p<0.05	intercept mean significance	100	100	100	100	100	100	100	100	100	100	100	100	100	100	100	100	100	100	100	100	100	100	100	100	100
	Group	12	11.7	13.7	15	15.8	17.9	20.1	22.4	25.9	29.9	33	36.1	38.8	42.3	46.1	49.6	52.6	55.3	57.5	59.4	60.6	61.9	62.5	62.9	62.3
	Mean Maternal NR3c1	5.4	5.1	6.6	9	13.5	19	25.3	34.5	44	53.8	63.2	71.7	80.1	88.5	93.9	96.8	99	99.5	99.8	100	100	100	100	100	100
	Group*Mean Maternal NR3c1	4.4	4.3	4.8	5.5	5.4	6.9	8.2	10.3	11.8	14.3	17.3	20.8	25.7	31.7	39.2	48.1	55.8	64	73.2	81.8	89.3	93.9	97.3	99.1	99.6
	n=120
	r	0	0.03	0.06	0.09	0.12	0.15	0.18	0.21	0.24	0.27	0.3	0.33	0.36	0.39	0.42	0.45	0.48	0.51	0.54	0.57	0.6	0.63	0.66	0.69	0.72
	d	0	0.04	0.08	0.12	0.16	0.2	0.24	0.28	0.32	0.36	0.4	0.44	0.48	0.52	0.56	0.6	0.64	0.68	0.72	0.76	0.8	0.84	0.88	0.92	0.96
mean significance	intercept mean significance	4.72026e-06	3.84974e-06	3.46022e-06	2.64326e-06	1.85309e-06	1.17068e-06	6.56457e-07	3.58863e-07	1.95815e-07	1.0795e-07	6.56574e-08	3.83052e-08	2.28693e-08	1.50401e-08	9.59801e-09	6.12297e-09	3.90988e-09	2.1898e-09	1.09472e-09	4.63285e-10	1.82448e-10	1.04401e-10	4.67166e-11	2.02244e-11	8.95407e-12
	Group	0.415597	0.405136	0.384183	0.360882	0.33654	0.308443	0.277518	0.244114	0.211013	0.180982	0.152616	0.12714	0.104286	0.0844184	0.0680023	0.0541547	0.0422456	0.0333551	0.0269786	0.0219653	0.0172564	0.0141858	0.0120406	0.0106396	0.00989876
	Mean Maternal NR3c1	0.475271	0.470744	0.452388	0.427149	0.395184	0.3518	0.302363	0.25271	0.206488	0.162678	0.12146	0.0858747	0.0573302	0.0360641	0.0213629	0.012083	0.00628583	0.00282411	0.00118243	0.000456025	0.000138827	3.17715e-05	6.46886e-06	1.0883e-06	1.5143e-07
	Group*Mean Maternal NR3c1	0.481641	0.481753	0.477036	0.465246	0.445999	0.419729	0.388934	0.35445	0.318345	0.281018	0.242138	0.203053	0.165982	0.131805	0.100546	0.0731587	0.0516107	0.0345954	0.0222308	0.0137014	0.00810905	0.00445412	0.00242127	0.00117624	0.000554584
Percent significant at p<0.05	intercept mean significance	100	100	100	100	100	100	100	100	100	100	100	100	100	100	100	100	100	100	100	100	100	100	100	100	100
	Group	12	13.5	16.1	20.7	25.1	28.6	34	39.5	46.5	52.9	58.1	62.8	67.6	72.7	78.1	81.8	86	89.3	91	92.7	94.2	95.3	95.9	96.6	96.8
	Mean Maternal NR3c1	6	6	6.9	9.5	13.3	20.3	26.2	33.4	41	49.3	58.8	67	75	83.9	90.3	93.8	97.6	99	99.7	99.8	100	100	100	100	100
	Group*Mean Maternal NR3c1	5.8	6	7.2	9.6	11.4	14.3	17.3	20.4	24.4	28.4	34.7	41.1	46.8	54.3	59.7	67.9	77.4	83.8	88.8	93.1	95.5	98.1	99.6	99.8	99.9
